# Supplementary material for: A New Model of Esophageal Cancers by Using a Detergent-Free Decellularized Matrix in a Perfusion Bioreactor
Source: Bioengineering (Basel). 2023 Jan 11;10(1):96. doi: 10.3390/bioengineering10010096 (PMC9854977; doi:10.3390/bioengineering10010096)
Supplement: Supplementary file 1 [file bioengineering-10-00096-s001.zip]

Archive with 1 entries (1 files):
- bioengineering-2135179-supplementary.pdf
